# Supplementary material for: Faster Short-Chain Fatty Acid Absorption from the Cecum Following Polydextrose Ingestion Increases the Salivary Immunoglobulin A Flow Rate in Rats
Source: Nutrients. 2020 Jun 11;12(6):1745. doi: 10.3390/nu12061745 (PMC7353249; doi:10.3390/nu12061745)
Supplement: Supplementary file 1 [file nutrients-12-01745-s001.zip]

Archive with 2 entries (2 files):
- Revision Supplementary Materials.pdf
- Revision Supplementary Materials.docx
